# Supplementary material for: Fusobacterium sphaericum sp. nov., isolated from a human colon tumor adheres to colonic epithelial cells and induces IL-8 secretion
Source: Gut Microbes. 2024 Dec 25;17(1):2442522. doi: 10.1080/19490976.2024.2442522 (PMC12931714; doi:10.1080/19490976.2024.2442522)
Supplement: Supplemental Material [file KGMI_A_2442522_SM5905.zip]

Archive with 2 entries (2 files):
- Supp figures.docx
- 2024_11_18_ST1_ST9 clean.docx
